# Supplementary material for: Constructed growth charts and nutrition for pontocerebellar hypoplasia type 2A
Source: Dev Med Child Neurol. 2025 Jul 15;68(1):82–90. doi: 10.1111/dmcn.16394 (PMC12683303; doi:10.1111/dmcn.16394)
Supplement: Supplementary file 4 — Table S1: Statistical details regarding height, weight, BMI, and head circumference of patients. [file DMCN-68-82-s003.xlsx]

## Sheet: height
age (months)	females									males
	healthy (cm) 1	PCH (cm) 2	SD PCH (cm)	mean PCH (cm)	median PCH (cm)	number of entries PCH	p-value	test statistics	degrees of freedome	healthy (cm) 1	PCH (cm) 2	SD PCH (cm)	mean PCH (cm)	median PCH (cm)	number of entries PCH	p-value	test statistics	degrees of freedome
0	51.32	51	2.16	51.39	51	33	0.89	-0.14	-	52.09	53	2.34	51.97	53	29	1	0	-
1	54.94	54.058	2.82	54.06	53	17	0.22	-1.29	16	55.99	56	6.73	53.3	56	10	0.54	-0.61	-
2	57.63	56.93	2.32	56.93	56.5	7	0.45	-0.8	6	58.97	57	-	-	-	3	-	-	-
3	59.81	58.61	2.56	58.61	59	14	0.12	-1.73	13	61.39	61	2.13	61.01	61	17	0.37	-0.9	-
4	62.3	60.6	2.31	60.6	64.25	13	0.021*	-2.66	12	64.04	64.25	4	62.55	64.25	10	0.84	-0.2	-
5	64.54	63.4	2.19	63.4	64	5	0.31	-1.16	4	66.37	63.95	3.78	63.95	64.4	4	0.29	-1.28	3
6	66.48	64.47	2.46	64.47	65	19	0.0022**	-3.56	18	68.37	66.89	2.91	66.89	66.5	18	0.046*	-2.16	17
7	68.19	67	4.28	64.71	67	11	0.0038**	-2.89	-	70.1	66.73	3.77	66.73	67	11	0.014*	-2.97	10
8	69.73	65	-	-	65	3	-	-	-	71.63	67	-	-	67	3	-	-	-
9	71.16	64.5	-	-	64.5	2	-	-	-	73.01	69	-	-	-	1	-	-	-
10	72.53	68	-	-	68	3	-	-	-	74.28	69.17	4.83	69.17	69.5	6	0.049*	-2.59	5
11	73.84	71.46	2.67	71.46	71	13	0.0074**	-3.22	12	75.48	72.83	2.57	73.43	72	7	0.079	-2.11	6
12	75.09	71.58	2.33	71.58	72	13	0.00015***	-5.45	12	76.63	74.33	2.23	74.33	74.5	12	0.0044**	-3.57	11
13	76.29	74				3	-			77.74	75.5				2	-
14	77.44	72				3	-			78.82	-				0	-
15	78.54	71.5				4	-			79.88	73				1	-
16	79.61	73.8				5	0.006**	-5.21	4	80.91	79				1	-
17	80.62	74				2	-			81.91	-				0	-
18	81.59	75.5				5	0.04252*	-2.93	4	82.88	76				1	-	-	-
18	81.59	75.5	4.64	75.5	74.5	5	0.043*	-2.94	4	83.83	76	-	-	-	1	-	-	-
24	86.73	82.1	3.11	82.1	81	10	0.0011**	-4.71	9	88.21	83.64	5.89	83.64	85	11	0.028*	-2.57	10
1 50th percentile KiGGS
2 mean height: Wilcoxon-test and <4 data points median

## Sheet: weight
age (months)	females									males
	healthy (kg) 1	PCH (kg) 2	SD PCH (kg)	mean PCH (kg)	median PCH (kg)	number of entries PCH	p-value	test statistics	degrees of freedome	healthy (kg) 1	PCH (kg) 2	SD PCH (kg)	mean PCH (kg)	median PCH (kg)	number of entries PCH	p-value	test statistics	degrees of freedome
0	3.39	3.39	0.43	3.39	3.47	33	0.98	0.02	32	3.53	3.53	0.4	3.53	3.46	29	0.97	0.035	28
1	4.2	3.97	0.55	3.97	3.93	22	0.058	-2.0028	21	4.49	4.15	0.51	4.15	4.21	12	0.038*	-2.36	11
2	5	4.49	0.75	4.49	4.28	8	0.097	-1.91	7	5.44	3.4	-	-	-	1	-	-	-
3	5.61	4.97	0.55	4.97	4.86	14	0.0044**	-3.44	13	6.13	5.57	0.79	5.57	5.5	17	0.0097**	-2.93	16
4	6.25	5.19	0.67	5.19	5.79	13	0.000099***	-5.7	12	6.84	5.64	1.21	5.64	5.79	10	0.012*	-3.14	9
5	6.82	5.5	0.85	5.5	5.15	5	0.026*	-3.47	4	7.45	4.82	1.15	4.82	5	5	0.0072**	-5.057	4
6	7.3	5.94	0.57	5.94	6	19	0.0000000056***	-10.31	18	7.96	6.73	0.96	6.73	6.8	18	0.000045***	-5.43	17
7	7.72	6.18	0.75	6.18	6.27	11	0.000048***	-6.78	10	8.4	6.66	1.47	6.66	6.3	11	0.0029**	-3.91	10
8	8.09	6.615	-	-	6.62	3	-	-	-	8.79	6.52	1.07	6.52	6.79	4	0.024*	-4.25	3
9	8.43	5.985	-	-	5.99	2	-	-	-	9.15	7.05	-	-	7.05	2	-	-	-
10	8.75	6.5	-	-	6.5	3	-	-	-	9.47	6.48	0.92	6.48	6	6	0.00049***	-8	5
11	9.06	7.34	0.67	7.34	7.05	13	0.00000085***	-9.23	12	9.76	8.06	0.92	8.06	7.82	8	0.0012**	-5.25	7
12	9.34	7.36	0.78	7.21	7.36	13	0.0017**	-3.15	-	10.03	8.14	1.14	8.14	8	12	0.00013***	-5.76	11
18	10.76	8.178	1.42	8.18	7.75	5	0.015*	-4.97	4	11.41	8.15	-	-	8.15	1	-	-	-
24	11.95	9.635	1.47	9.64	9.1	11	0.0004***	-5.21	10	12.68	9.91	1.35	9.91	9.95	10	0.00011***	-6.48	9
1 50th percentile KiGGS
2 mean weight: Wilcoxon-test and <4 data points median

## Sheet: BMI
age (months)	females									males
	healthy (kg/m2) 1	PCH (kg/m2) 2	SD PCH (kg/m2)	mean PCH (kg/m2)	median PCH (kg/m2)	number of entries PCH	p-value	test statistics	degrees of freedome	healthy (kg/m2) 1	PCH (kg/m2) 2	SD PCH (kg/m2)	mean PCH (kg/m2)	median PCH (kg/m2)	number of entries PCH	p-value	test statistics	degrees of freedome
4	15.73	14.07	1.09	14.07	13.79	13	0.00014***	-5.47	12	16.31	14.29	2.03	14.29	13.96	10	0.012*	-3.14	9
5	16.16	13.62	1.51	13.62	12.64	5	0.02*	-3.75	4	16.73	12.52	3.35	12.52	13.48	4	0.087	-2.51	3
6	16.46	14.3	1.26	14.3	14.65	19	0.00000065***	-7.47	18	16.97	15	1.69	15	15.14	18	0.00013***	-4.93	17
12	16.66	14.04	1.22	14.04	14.27	13	0.0000055***	-7.71	12	17.09	14.7	1.68	14.7	14.61	12	0.00044***	-4.94	11
18	16.26	14.37	2.31	14.37	14.57	5	0.14	-1.83	4	16.65	14.11	-	-	-	1	-	-	-
24	15.99	13.48	2	14.56	13.48	10	0.048*	-1.97	-	16.34	13.79	1.28	13.79	13.72	10	0.00014***	-6.29	9
36	15.71	13.67	1.37	13.67	13.48	13	0.00017***	-5.37	12	15.94	13.42	0.83	13.42	13.39	16	0.0000000037***	-12.13	15
48	15.51	13.09	2.55	13.09	13.3	16	0.0018**	-3.79	15	15.64	12.63	1.63	12.63	12.48	11	0.00011***	-6.14	10
60	15.41	13.06	1.45	13.06	13.2	11	0.00024***	-5.55	10	15.44	13.1	1.8	13.1	13.02	15	0.00019***	-5.05	14
1 50th percentile KiGGS
2 mean BMI: Wilcoxon-test and <4 data points median

## Sheet: hc
age (months)	females									males
	healthy (cm) 1	PCH (cm) 2	SD PCH (cm)	mean PCH (cm)	median PCH (cm)	number of entries PCH	p-value	test statistics	degrees of freedome	healthy (cm) 1	PCH (cm) 2	SD PCH (cm)	mean PCH (cm)	median PCH (cm)	number of entries PCH	p-value	test statistics	degrees of freedome
0	34.74	33.77	1.22	33.77	34	32	0.000083***	-4.53	31	35.39	34	1.12	34.14	34	28	0.000012***	-4.37	-
1	37.1	35.02	1.36	35.02	35.5	21	0.00000082***	-7.0024	20	38.12	36.018	1.44	36.02	36	11	0.00066***	-4.86	10
2	38.74	36.2	1.53	36.2	36.1	6	0.0097**	-4.067	5	39.87	36.2	0.79	35.9	36.2	3	-	-	-
3	39.84	37.47	1.22	37.47	38	13	0.000014***	-7.024	12	41.23	38.74	1.34	38.74	39	17	0.00000092***	-7.69	16
4	40.74	37.12	0.97	37.12	37	13	0.000000013***	-13.51	12	42.09	38.79	1.83	38.79	38.7	10	0.00029***	-5.7	9
5	41.62	38.825	0.57	38.83	39	4	0.0022**	-9.84	3	42.94	38.35	2.23	38.35	38.3	4	0.026*	-4.12	3
6	42.44	38	1.08	38.5	38	19	0.00012***	-3.85	-	43.74	40.67	1.62	40.67	41	18	0.00000034***	-8.04	17
12	45.47	40.11	1.69	40.11	40.5	12	0.00000028***	-11	11	46.77	42.28	1.95	42.28	42.05	12	0.0000067***	-7.97	11
18	46.93	41.9	-	-	-	3	-	-	-	48.26	41.2	-	-	-	1	-	-	-
24	47.88	41.72	1.06	41.72	42	9	0.0000001234***	-17.36	8	49.27	43.92	1.52	43.29	44.1	10	0.000001366***	-11.22	9
1 50th percentile KiGGS
2 mean hc: Wilcoxon-test and <4 data points median
